# Supplementary material for: The Fate of Oxidative Strand Breaks in Mitochondrial DNA
Source: Antioxidants (Basel). 2023 May 12;12(5):1087. doi: 10.3390/antiox12051087 (PMC10215735; doi:10.3390/antiox12051087)
Supplement: Supplementary file 1 [file antioxidants-12-01087-s001.zip]

Archive with 1 entries (1 files):
- antioxidants-2349390-supplementary.pdf
